# Supplementary material for: Ripening cycle and its relationship with fruiting in advanced Coffea arabica L. progenies derived from intra- and interspecific crosses
Source: Front Plant Sci. 2026 Jul 14;17:1860074. doi: 10.3389/fpls.2026.1860074 (PMC13407264; doi:10.3389/fpls.2026.1860074)
Supplement: Supplementary file 1 [file Table1.xlsx]

## Sheet: TS_1
	Table S1. Growing degree-days (GDD) for temperature base of 10.5 °C by progeny number in coffee (Coffea arabica) discriminated by ripening cluster [early-ripening (C1), stable-ripening (C2), and late-ripening (C3)] recorded during the secondary harvest (SH) and the main harvest (MH).
	Progeny (#)	Ripening cluster	GDD (Tb=10.5 °C) in SH		GDD (Tb=10.5 °C) in MH
	1	C1	2924.62		2527.95
	6	C1	2933.96		2599.69
	20	C1	2904.59		2682.28
	25	C1	2933.96		2599.69
	27	C1	2901.09		2553.89
	29	C1	2901.09		2527.95
	31	C1	2933.96		2682.28
	38	C1	2901.09		2599.69
	41	C1	2933.96		2553.89
	42	C1	2981.2		2553.89
	44	C1	2917.52		2599.69
	52	C1	2901.09		2599.69
	54	C1	2933.96		2599.69
	64	C1	2924.62		2553.89
	95	C1	2933.96		2527.95
	7	C2	3010.07		2770.89
	21	C2	2933.96		2770.89
	51	C2	2901.09		2761.23
	63	C2	2968.66		2770.89
	66	C2	2924.62		2893.38
	68	C2	2933.96		2893.38
	70	C2	2924.62		2904.33
	75	C2	2924.62		2761.23
	80	C2	2924.62		2770.89
	82	C2	2992.96		2893.38
	86	C2	2924.62		2761.23
	99	C2	2968.66		2770.89
	22	C3	3086.18		2770.89
	30	C3	3061.31		2904.33
	43	C3	3145.4		2893.38
	58	C3	3039.68		2770.89
	73	C3	3061.31		2904.33
	84	C3	3145.4		2893.38
	90	C3	3151.71		2761.23
	93	C3	3041.32		2893.38
	102	C3	3041.32		2904.33

## Sheet: TS_2
		Table S2. Descriptive statistics of climatic variables [growing degree days (GDD) for Tb of 10° C, growing degree days (GDD) for Tb of 10.5° C, chronological fruit ripening time (CTFR), photosynthetically active radiation (PAR), and rainfall (R), relative humidity (RH), and average temperature (T)], source-sink relationship [absolute growth rate for branch length (GBL), specific leaf area (SLA), …
		Variable	Harvest	Cluster	Mean		SD	Median	n
		GDD (Tb= 10°C)	SH	C1	3047.06	±	22.3142	3047.62	15
				C2	3068.22	±	34.3	3052.54	12
				C3	3215.93	±	50.4499	3190.31	9
					3096.33	±	78.3584	3057.46	36
			MH	C1	2694.54	±	51.3973	2710.69	15
				C2	2931.47	±	66.5002	2890.39	12
				C3	2978.41	±	68.7898	3018.38	9
					2844.48	±	142.724	2880.23	36
		GDD (Tb= 10.5°C)	SH	C1	2924.04	±	21.3591	2924.62	15
				C2	2944.37	±	32.8901	2929.29	12
				C3	3085.96	±	48.3874	3061.31	9
					2971.3	±	75.1252	2933.96	36
			MH	C1	2584.14	±	49.1704	2599.69	15
				C2	2810.22	±	63.628	2770.89	12
				C3	2855.13	±	65.8201	2893.38	9
					2727.25	±	136.281	2761.23	36
		CTFR (DAF)	SH	C1	245.033	±	1.91299	245	15
				C2	246.708	±	2.82407	245.5	12
				C3	258.944	±	4.12647	257	9
					249.069	±	6.46767	246	36
			MH	C1	219.8	±	4.45934	221	15
				C2	241.5	±	5.74456	238	12
				C3	245.556	±	5.93951	249	9
					233.472	±	12.8896	237	36
		PAR (mol m-2)	SH	C1	8.60749e+06	±	53226.9	8.61692e+06	15
				C2	8.6626e+06	±	82690	8.62162e+06	12
				C3	9.02615e+06	±	122996	8.96332e+06	9
					8.73052e+06	±	193088	8.62633e+06	36
			MH	C1	7.69414e+06	±	155536	7.73941e+06	15
				C2	8.42257e+06	±	199602	8.29603e+06	12
				C3	8.56423e+06	±	207461	8.68238e+06	9
					8.15447e+06	±	436660	8.27396e+06	36
		R (mm)	SH	C1	1467.97	±	30.484	1470.8	15
				C2	1485.05	±	33.775	1474.08	12
				C3	1607.29	±	37.0897	1614.2	9
					1508.49	±	66.6864	1490.1	36
			MH	C1	1524.53	±	31.6606	1518.4	15
				C2	1739.69	±	20.9093	1733	12
				C3	1754.5	±	21.3719	1764.1	9
					1653.74	±	113.759	1715.6	36
		RH (%)	SH	C1	78.1009	±	0.0738191	78.1013	15
				C2	78.1205	±	0.0731788	78.0839	12
				C3	78.4162	±	0.0950121	78.3799	9
					78.1863	±	0.155324	78.1535	36
			MH	C1	79.8011	±	0.0471117	79.8284	15
				C2	79.9224	±	0.0216519	79.9304	12
				C3	79.9342	±	0.0202543	79.9329	9
					79.8748	±	0.0717236	79.8881	36
		T (°C)	SH	C1	22.385	±	0.00797562	22.384	15
				C2	22.3868	±	0.00846414	22.3887	12
				C3	22.3729	±	0.00454795	22.3708	9
					22.3826	±	0.00924126	22.3794	36
			MH	C1	22.1992	±	0.0154158	22.2035	15
				C2	22.0888	±	0.0122317	22.0937	12
				C3	22.0803	±	0.01234	22.0735	9
					22.1327	±	0.0586245	22.1018	36
		GBL (cm day-1)	SH	C1	0.134392	±	0.0491502	0.142857	15
				C2	0.111772	±	0.0427338	0.0992063	12
				C3	0.13933	±	0.0668873	0.111111	9
					0.128086	±	0.0519966	0.111111	36
			MH	C1	0.0832099	±	0.0381799	0.0740741	15
				C2	0.0817901	±	0.0476786	0.0740741	12
				C3	0.0740741	±	0.0531904	0.0555556	9
					0.0804527	±	0.0442554	0.0740741	36
		SLA (m2 kg-1)	SH	C1	8.38824	±	0.925872	8.38528	15
				C2	7.90144	±	1.12532	7.70539	12
				C3	8.42386	±	0.603464	8.38528	9
					8.23488	±	0.93889	8.1457	36
			MH	C1	9.25422	±	1.09199	9.19676	15
				C2	9.65354	±	1.06165	9.7638	12
				C3	9.69976	±	1.39769	9.40923	9
					9.49871	±	1.14977	9.47216	36
		LFR (cm2 fruit-1)	SH	C1	15.8644	±	12.0313	12.5275	15
				C2	13.2607	±	10.7696	8.6155	12
				C3	12.7739	±	9.36729	10.3309	9
					14.2239	±	10.7899	10.2737	36
			MH	C1	4.93256	±	3.61514	3.74667	15
				C2	4.02755	±	2.88009	3.34181	12
				C3	2.76783	±	1.33552	2.22052	9
					4.08971	±	2.99958	3.44827	36
		F_Node	SH	C1	4.96667	±	2.0373	4	15
				C2	5.04167	±	2.50189	4.375	12
				C3	6.25	±	1.83286	6.5	9
					5.3125	±	2.16743	4.875	36
			MH	C1	13.1167	±	4.67885	12.25	15
				C2	14.2083	±	3.38753	14.5	12
				C3	17.1389	±	3.90134	16.75	9
					14.4861	±	4.29906	14.875	36
		YLD (g)	SH	C1	489.2	±	419.324	370	15
				C2	537	±	271.705	586	12
				C3	361.111	±	232.039	340	9
					473.111	±	332.532	402	36
			MH	C1	2847.87	±	1232	2592	15
				C2	2788.17	±	935.49	2889	12
				C3	3137.56	±	1047.27	3708	9
					2900.39	±	1073.7	2989	36
		LA (cm2)	SH	C1	528.244	±	189.733	472.795	15
				C2	435.797	±	255.867	334.463	12
				C3	488.459	±	130.311	553.215	9
					487.482	±	201.208	458.991	36
			MH	C1	383.809	±	185.25	358.722	15
				C2	308.043	±	153.682	277.433	12
				C3	301.175	±	160.025	241.139	9
					337.895	±	168.994	322.519	36
		FPB	SH	C1	46.1	±	21.2915	46.5	15
				C2	41.875	±	15.8661	43.75	12
				C3	52.9444	±	37.8364	43	9
					46.4028	±	24.6118	44.75	36
			MH	C1	98.9	±	46.3462	93.5	15
				C2	94.4167	±	31.6126	99.75	12
				C3	125.444	±	27.5402	117	9
					104.042	±	38.8268	105	36
		M-F (g)	SH	C1	1.93307	±	0.196653	1.974	15
				C2	1.78742	±	0.197939	1.81975	12
				C3	2.03756	±	0.251063	1.9985	9
					1.91064	±	0.227494	1.88525	36
			MH	C1	1.65357	±	0.200761	1.648	15
				C2	1.77625	±	0.150175	1.7385	12
				C3	1.82356	±	0.0875059	1.792	9
					1.73696	±	0.174351	1.7355	36
		EF (N m-2)	SH	C1	1.12768	±	0.0901021	1.0965	15
				C2	1.06165	±	0.0883112	1.03225	12
				C3	1.01503	±	0.146207	1.017	9
					1.07751	±	0.112931	1.0645	36
			MH	C1	1.05212	±	0.12141	1.029	15
				C2	1.09112	±	0.236031	1.02025	12
				C3	1.10517	±	0.275442	1.019	9
					1.07838	±	0.203181	1.024	36
		DM-G (g)	SH	C1	0.386467	±	0.0518137	0.395	15
				C2	0.382958	±	0.0389711	0.3805	12
				C3	0.398222	±	0.051068	0.416	9
					0.388236	±	0.0467314	0.3935	36
			MH	C1	0.391533	±	0.0448248	0.406	15
				C2	0.41125	±	0.0456192	0.4045	12
				C3	0.409556	±	0.0445929	0.397	9
					0.402611	±	0.0447535	0.4045	36
		DM-P (g)	SH	C1	0.180367	±	0.0205109	0.179	15
				C2	0.17275	±	0.0241628	0.175	12
				C3	0.201556	±	0.0192117	0.199	9
					0.183125	±	0.0237413	0.18125	36
			MH	C1	0.160033	±	0.0172549	0.1565	15
				C2	0.15425	±	0.0161196	0.1605	12
				C3	0.156444	±	0.0146979	0.158	9
					0.157208	±	0.016022	0.1575	36
		DM-F (g)	SH	C1	0.565567	±	0.0697782	0.576	15
				C2	0.555875	±	0.0578478	0.548	12
				C3	0.598889	±	0.0633624	0.6025	9
					0.570667	±	0.0648688	0.5755	36
			MH	C1	0.550233	±	0.0566288	0.552	15
				C2	0.564333	±	0.0508801	0.563	12
				C3	0.574333	±	0.0469574	0.568	9
					0.560958	±	0.0519572	0.5615	36
		CI	SH	C1	46.4361	±	18.2474	45.4891	15
				C2	36.755	±	14.141	39.1203	12
				C3	36.3011	±	22.338	29.8557	9
					40.6753	±	18.2894	42.9532	36
			MH	C1	53.2386	±	15.8682	50.8313	15
				C2	41.538	±	16.9809	36.8749	12
				C3	39.1127	±	20.794	43.7009	9
					45.807	±	18.2104	44.0255	36
